# Supplementary material for: Small Natural Cyclic Peptides from DBAASP Database
Source: Pharmaceuticals (Basel). 2024 Jun 27;17(7):845. doi: 10.3390/ph17070845 (PMC11279581; doi:10.3390/ph17070845)
Supplement: Supplementary file 1 [file pharmaceuticals-17-00845-s001.zip]

Archive with 1 entries (1 files):
- pharmaceuticals-3045380-supplementary.pdf
